# Supplementary material for: Rationale for a Combination Therapy with the STAT5 Inhibitor AC-4-130 and the MCL1 Inhibitor S63845 in the Treatment of FLT3-Mutated or TET2-Mutated Acute Myeloid Leukemia
Source: Int J Mol Sci. 2021 Jul 28;22(15):8092. doi: 10.3390/ijms22158092 (PMC8347059; doi:10.3390/ijms22158092)
Supplement: Supplementary file 1 [file ijms-22-08092-s001.zip]

Archive with 1 entries (1 files):
- ijms-1258713-supplementary.pdf
